# Supplementary material for: Associations between In-Hospital Mortality and Prescribed Parenteral Energy and Amino Acid Doses in Critically Ill Patients: A Retrospective Cohort Study Using a Medical Claims Database
Source: Nutrients. 2023 Dec 24;16(1):57. doi: 10.3390/nu16010057 (PMC10781052; doi:10.3390/nu16010057)
Supplement: Supplementary file 1 [file nutrients-16-00057-s001.zip]

Archive with 1 entries (1 files):
- nutrients-2772160-supplementary.pdf
